# Supplementary material for: Assessments of Wnt/JAK-STAT Signaling Pathway in Relation to Sfrp5 Among Patients with Cardiac Diseases
Source: Int J Mol Sci. 2025 Dec 11;26(24):11943. doi: 10.3390/ijms262411943 (PMC12732818; doi:10.3390/ijms262411943)
Supplement: Supplementary file 1 [file ijms-26-11943-s001.zip]

Archive with 1 entries (1 files):
- ijms-4005542-supplementary.pdf
